# Supplementary material for: High Levels of Sample-to-Sample Variation Confound Data Analysis for Non-Invasive Prenatal Screening of Fetal Microdeletions
Source: PLoS One. 2016 Jun 1;11(6):e0153182. doi: 10.1371/journal.pone.0153182 (PMC4889033; doi:10.1371/journal.pone.0153182)
Supplement: S1 Table — (XLS) [file pone.0153182.s003.xls]

## Sheet: Sheet1
Library	Paired end	total reads	BWA aligned reads	Percentage of aligned reads	Biological samples
PL741	R1	175910585	107087791	60.88	Maternal plasma from first pregancy
	R2	175910585	96503407	54.86
G741_L005	R1	131220011	86933134	66.25	Maternal white blood cells from first pregancy
	R2	131220011	100877019	76.88
G741_L006	R1	129855651	101168100	77.91	Maternal white blood cells from first pregancy
	R2	129855651	101429281	78.11
G741_L007	R1	131467668	103650150	78.84	Maternal white blood cells from first pregancy
	R2	131467668	103021227	78.36
G741_L008	R1	129415454	101860238	78.71	Maternal white blood cells from first pregancy
	R2	129415454	100765479	77.86
F741	R1	164156100	120071320	73.14	CVS from first pregnancy
	R2	164156100	101118683	61.6
cvs183	single	73870639	53009946	71.76	CVS control
cvs184	single	48898770	34612042	70.78	CVS control
cvs185	single	84518648	60340095	71.39	CVS control
cvs199	single	66438557	47505721	71.5	CVS control
cvs200	single	91360565	65307955	71.48	CVS control
cvs201	single	60764401	43329152	71.31	CVS control
PL1090	single	38694695	33339907	86.16	Maternal plasma control
PL1139	single	38822770	27888434	71.84	Maternal plasma control
PL1157	single	52883041	41377435	78.24	Maternal plasma control
PL1236	single	38832651	29919238	77.05	Maternal plasma control
PL1265	single	61959212	44309254	71.51	Maternal plasma control
PL1268	single	41186256	31740998	77.07	Maternal plasma control
PL1303	single	71773980	57101134	79.56	Maternal plasma control
PL1307	single	51942191	35687312	68.71	Maternal plasma control
PL1351	single	66415401	52815873	79.52	Maternal plasma control
PL1388	single	39488121	30387353	76.95	Maternal plasma control
PL1390	single	41324635	33530225	81.14	Maternal plasma control
PL1405	single	37794098	30148394	79.77	Maternal plasma control
PL1411	single	37444809	30940177	82.63	Maternal plasma control
PL1421	single	40420816	32661828	80.8	Maternal plasma control
PL1438	single	39377575	32057533	81.41	Maternal plasma control
1694A	single	62429831	39689554	63.57	Maternal plasma from second pregnancy
1694B	single	133596898	107180302	80.23	Maternal plasma from second pregnancy
G1694	single	39323779	29724937	75.59	Maternal white blood cells from second pregancy
G1695	single	45569548	34393767	75.48	Paternal white blood cells from second pregnancy
